# Supplementary material for: Effects of vineyard inter-row management on the diversity and abundance of plants and surface-dwelling invertebrates in Central Romania
Source: J Insect Conserv. 2020 Jan 14;24(1):175–85. doi: 10.1007/s10841-019-00215-0 (PMC7002328; doi:10.1007/s10841-019-00215-0)
Supplement: Supplementary file 2 — Supplementary file2—Plant and invertebrate communities from Romanian vineyards (HI and LO managed). (XLSX 56 kb) [file 10841_2019_215_MOESM2_ESM.xlsx]

## Sheet: B1-Invertebrates
Effects of vineyard inter-row management on the diversity and abundance of plants and surface-dwelling invertebrates in Central Romania
Cristina Fiera1, Werner Ulrich2, Daniela Popescu3,4, Claudiu-Ioan Bunea4, Minodora Manu1, Ioana Nae5, Melania Stan6, Bálint Markó7, István Urák8, Andrei Giurginca5, Nicole Penke9, Silvia Winter9,10, Sophie Kratschmer9,11, Jacob Buchholz11, Pascal Querner11, Johann G. Zaller11*
Table B1. Species richness, densities and trophic guilds of invertebrate communities from Romanina vineyards (HI and LO managed)
Family	COLEOPTERA	Trophic guilds	2LO	9LO	10LO	11LO	12LO	13LO	14LO	15LO	Total number of specimens in LO sites	AVERAGE (density in LO sites)	Standard Deviation for densities in LO sites	1HI	3HI	4HI	5HI	6HI	7HI	8HI	16HI	Total number of specimens in HI sites	AVERAGE (density in HI sites)	Standard Deviation for densities in HI sites
Carabidae	Amara anthobia Villa & Villa, 1833	Predator	0	0	0	0	0	0	0	1	1	0.125	0.353553	0	0	2	0	0	0	0	0	2	0.25	0.707107
Carabidae	Amara nitida Sturm, 1825	Predator	0	0	0	0	2	0	2	1	5	0.625	0.916125	0	0	3	0	1	0	0	0	4	0.5	1.06904
Carabidae	Brachinus explodens Duftschmid, 1812	Predator	2	0	0	0	3	0	1	1	7	0.875	1.12599	0	0	6	0	0	0	0	0	6	0.75	2.12132
Carabidae	Calathus fuscipes fuscipes (Goeze, 1777)	Predator	0	0	0	0	0	3	0	0	3	0.375	1.06066	0	0	0	0	0	0	0	0	0	0	0
Carabidae	Dicheirotrichus sp.	Predator	0	0	0	0	0	1	0	0	1	0.125	0.353553	0	0	0	0	0	0	0	0	0	0	0
Carabidae	Dyschiriodes rufipes (Dejean, 1825)	Predator	0	1	0	0	0	0	0	0	1	0.125	0.353553	0	0	0	0	0	0	0	0	0	0	0
Carabidae	Harpalus albanicus Reitter, 1900	Predator	1	0	0	0	0	0	4	1	6	0.75	1.38873	0	0	0	0	0	0	0	0	0	0	0
Carabidae	Harpalus caspius (Steven, 1806)	Predator	0	0	1	0	0	3	0	0	4	0.5	1.06904	0	0	0	0	0	0	0	0	0	0	0
Carabidae	Harpalus distinguendus (Duftschmid, 1812)	Predator	0	0	0	0	2	0	30	11	43	5.375	10.6494	0	4	2	5	4	0	7	3	25	3.125	2.41646
Carabidae	Harpalus hospes Sturm, 1818	Predator	2	0	0	1	1	0	0	0	4	0.5	0.755929	0	0	0	0	0	0	0	0	0	0	0
Staphylinidae	Aleochara bellonata Krása, 1922	Predator	0	0	0	0	0	0	0	0	0	0	0	0	0	0	0	0	0	0	1	1	0.125	0.353553
Staphylinidae	Aleochara bipustulata (Linnaeus, 1761)	Predator	0	0	0	0	0	0	0	0	0	0	0	0	0	1	1	0	0	0	4	6	0.75	1.38873
Staphylinidae	Aleochara haematoptera Kraatz, 1858	Predator	0	0	0	0	0	0	1	0	1	0.125	0.353553	0	0	0	0	0	0	0	1	1	0.125	0.353553
Staphylinidae	Bisnius nitidulus (Gravenhorts, 1802)	Predator	0	1	0	0	0	0	0	0	1	0.125	0.353553	0	0	0	0	0	0	0	0	0	0	0
Staphylinidae	Ocypus nitens nitens (Schrank, 1781)	Predator	1	1	0	0	1	0	0	0	3	0.375	0.517549	0	0	0	0	0	0	0	0	0	0	0
Staphylinidae	Philonthus carbonarius (Gravenhorst, 1802)	Predator	0	0	0	0	1	0	0	0	1	0.125	0.353553	0	0	0	0	0	0	0	0	0	0	0
Cantharidae	Cantharis rustica Fallén, 1807	predator	0	0	0	0	0	0	1	0	1	0.125	0.353553	1	0	0	0	0	0	0	0	1	0.125	0.353553
Coccinellidae	Coccinella septempunctata (Linnaeus, 1758)	Predator	0	0	0	0	0	0	0	2	2	0.25	0.707107	0	0	0	0	0	0	0	0	0	0	0
Coccinellidae	Platynaspis luteorubra (Goeze, 1777)	Predator	0	0	0	0	0	1	0	0	1	0.125	0.353553	0	0	0	0	0	0	0	0	0	0	0
Monotomidae	Monotoma brevicollis Aubé, 1838	predator	2	0	0	0	2	0	1	1	6	0.75	0.886405	0	0	0	2	0	0	0	0	2	0.25	0.707107
Staphylinidae	Anotylus insecatus (Gravenhorst, 1806)	Saprophage	0	0	1	0	0	0	0	0	1	0.125	0.353553	0	0	0	0	0	0	0	0	0	0	0
Staphylinidae	Anotylus inustus (Gravenhorst, 1806)	Saprophage	0	0	0	0	2	0	5	7	14	1.75	2.76457	0	0	0	0	0	0	0	0	0	0	0
Staphylinidae	Anotylus rugosus (Fabricius, 1775)	Saprophage	0	1	0	0	0	0	0	0	1	0.125	0.353553	0	0	0	0	0	0	0	0	0	0	0
Tenebrionidae	Opatrum sabulosum sabulosum (Linnaeus, 1761)	Phytophages	0	0	0	1	0	0	0	4	5	0.625	1.40789	0	0	2	1	0	0	1	0	4	0.5	0.755929
Anthicidae	Hirticomus hispidus (Rossi, 1792)	Phytophages	0	0	0	0	0	0	0	0	0	0	0	0	2	0	0	0	0	0	0	2	0.25	0.707107
Aphodiidae	Liothorax plagiatus(Linnaeus, 1767)	Saprophage	0	0	0	0	1	0	1	0	2	0.25	0.46291	0	0	1	0	0	0	0	2	3	0.375	0.744024
Aphodiidae	Pleurophorus caesus (Creutzer, 1796)	Saprophage	1	1	0	0	0	0	0	0	2	0.25	0.46291	0	0	0	0	0	0	1	3	4	0.5	1.06904
Byrrhidae	Lamprobyrrhulus nitidus (Schaller, 1783)	Saprophage	0	0	0	2	2	0	0	0	4	0.5	0.92582	0	0	2	0	0	0	0	0	2	0.25	0.707107
Cerambycidae	Carinatodorcadion aethiops (Scopoli, 1763)	Phytophages	0	0	0	1	0	0	0	0	1	0.125	0.353553	0	0	0	0	0	0	0	0	0	0	0
Cerambycidae	Pedestredorcadion pedestre (Poda, 1761)	Phytophages	0	0	0	0	1	3	0	0	4	0.5	1.06904	0	0	0	0	0	0	0	0	0	0	0
Cetoniidae	Tropinota hirta (Poda, 1761)	Phytophages	0	0	0	0	0	0	1	0	1	0.125	0.353553	0	0	0	0	0	0	0	0	0	0	0
Cetoniidae	Valgus hemipterus (Linnaeus, 1758)	Phytophages	0	0	0	0	0	0	0	3	3	0.375	1.06066	0	0	0	0	0	0	0	1	1	0.125	0.353553
Chrysomelidae	Altica sp.	Phytophages	0	0	0	0	0	0	0	0	0	0	0	0	0	0	0	1	0	0	0	1	0.125	0.353553
Chrysomelidae	Chaetocnema hortensis (Geoffroy, 1785)	Phytophages	0	1	0	0	0	0	0	0	1	0.125	0.353553	0	0	0	0	0	0	0	0	0	0	0
Chrysomelidae	Chaetocnema tibialis (Illiger, 1807)	Phytophages	0	0	0	0	0	0	0	0	0	0	0	0	0	0	1	0	0	0	0	1	0.125	0.353553
Chrysomelidae	Leptinotarsa decemlineata Say, 1824	Phytophages	0	0	0	0	0	0	0	0	0	0	0	0	0	1	0	0	0	0	0	1	0.125	0.353553
Chrysomelidae	Longitarsus pellucidus (Foudras, 1860)	Phytophages	0	0	0	0	0	0	0	1	1	0.125	0.353553	0	0	0	0	0	0	0	0	0	0	0
Chrysomelidae	Longitarsus sp.	Phytophages	0	0	0	0	0	0	0	0	0	0	0	1	0	0	0	0	0	0	0	1	0.125	0.353553
Chrysomelidae	Psylliodes dulcamarae (Koch, 1803)	Phytophages	1	0	0	0	0	0	0	0	1	0.125	0.353553	0	0	0	0	0	0	0	0	0	0	0
Curculionidae	Ceutorhynchus erysimi (Fabricius, 1787)	Phytophages	0	0	0	0	1	0	0	1	2	0.25	0.46291	0	0	0	0	0	0	0	0	0	0	0
Curculionidae	Melanobaris carbonaria (Boheman, 1836)	Phytophages	0	1	0	0	0	0	0	0	1	0.125	0.353553	0	0	0	0	0	0	0	1	1	0.125	0.353553
Curculionidae	Pseudocleonus cinereus (Schrank, 1781)	Phytophages	0	0	1	0	0	5	0	0	6	0.75	1.75255	0	0	0	0	0	0	0	0	0	0	0
Curculionidae	Tanymecus palliatus (Fabricius, 1787)	Phytophages	0	0	1	0	0	0	0	0	1	0.125	0.353553	0	0	0	0	0	0	0	0	0	0	0
Curculionidae	Trichosirocalus troglodytes (Fabricius, 1787)	Phytophages	0	0	0	0	0	1	0	0	1	0.125	0.353553	0	0	0	0	0	0	0	0	0	0	0
Dermestidae	Dermestes laniarius Illiger, 1801	Saprophage	3	0	0	2	1	2	0	1	9	1.125	1.12599	0	0	0	0	0	0	0	0	0	0	0
Elateridae	Drasterius bimaculatus (Rossi, 1790)	Phytophages	0	0	0	0	0	0	2	0	2	0.25	0.707107	0	4	12	0	1	0	1	0	18	2.25	4.16619
Histeridae	Hister quadrimaculatus Linnaeus, 1758	Saprophage	11	0	0	0	10	0	0	0	21	2.625	4.8679	0	0	0	0	0	0	0	0	0	0	0
Histeridae	Margarinotus brunneus (Fabricius, 1775)	Saprophage	0	0	0	0	0	0	0	0	0	0	0	0	0	0	0	1	0	0	0	1	0.125	0.353553
Cryptophagidae	Cryptophagus setulosus Sturm, 1845	Saprophage	0	0	0	0	0	0	0	0	0	0	0	2	0	0	0	0	0	0	0	2	0.25	0.707107
Leiodidae	Nargus anisotomoides (Spence, 1815)	Saprophage	0	0	0	0	0	0	0	0	0	0	0	1	0	0	0	0	0	0	0	1	0.125	0.353553
Nitidulidae	Glischrochilus quadrisignatus (Say, 1835)	Saprophage	0	0	0	1	0	0	3	0	4	0.5	1.06904	0	0	6	0	1	0	0	3	10	1.25	2.18763
Nitidulidae	Urophorus rubripennis (Heer, 1841)	Saprophage	0	0	0	0	0	0	0	0	0	0	0	0	1	0	0	0	0	0	0	1	0.125	0.353553
Scarabaeidae	Onthophagus ovatus (Linnaeus, 1767)	Saprophage	3	0	0	0	15	4	6	1	29	3.625	5.09727	1	0	0	0	0	0	0	0	1	0.125	0.353553
Scarabaeidae	Sisyphus schaefferi (Linnaeus, 1758)	Saprophage	0	0	0	0	2	0	0	0	2	0.25	0.707107	0	0	0	0	0	0	0	0	0	0	0
Silphidae	Silpha obscura Linnaeus, 1758	Predator	3	3	1	2	14	0	0	15	38	4.75	6.13538	0	0	0	0	0	0	0	0	0	0	0
	Spiders
Salticidae	Aelurillus v-insignitus (Clerck, 1757)	Predator	0	0	0	0	0	0	0	0	0	0	0	2	1	0	0	0	0	0	0	3	0.375	0.744024
Linyphiidae	Agyneta mollis (O. P.-Cambridge, 1871)	Predator	1	0	0	0	0	0	0	0	1	0.125	0.353553	0	0	0	0	0	0	0	0	0	0	0
Linyphiidae	Agyneta rurestris (C. L. Koch, 1836)	Predator	0	0	0	1	0	0	0	0	1	0.125	0.353553	0	0	0	0	0	0	0	0	0	0	0
Lycosidae	Alopecosa farinosa (Herman, 1879)	Predator	0	0	0	0	0	0	0	0	0	0	0	0	0	0	0	0	0	0	1	1	0.125	0.353553
Lycosidae	Alopecosa pulverulenta (Clerck, 1757)	Predator	0	0	0	1	0	0	0	0	1	0.125	0.353553	0	0	6	1	0	0	0	0	7	0.875	2.10017
Salticidae	Asianellus festivus (C. L. Koch, 1834)	Predator	0	2	0	0	0	0	0	0	2	0.25	0.707107	0	0	0	0	0	2	1	0	3	0.375	0.744024
Gnaphosidae	Drassyllus pusillus (C. L. Koch, 1833)	Predator	0	0	0	0	0	0	0	0	0	0	0	1	0	1	0	0	0	0	0	2	0.25	0.46291
Dysderidae	Dysdera longirostris Doblika, 1853	Predator	0	0	0	0	0	0	0	0	0	0	0	1	0	0	0	0	0	0	0	1	0.125	0.353553
Linyphiidae	Erigone dentipalpis (Wider, 1834)	Predator	0	0	0	1	0	0	0	0	1	0.125	0.353553	0	0	0	0	0	0	0	0	0	0	0
Linyphiidae	Erigonoplus globipes (L. Koch, 1872)	Predator	0	6	0	1	0	0	0	0	7	0.875	2.10017	1	0	0	1	0	2	0	0	4	0.5	0.755929
Linyphiidae	Erigonoplus jarmilae (Miller, 1943)	Predator	0	1	0	0	0	0	0	0	1	0.125	0.353553	9	0	0	13	0	1	0	0	23	2.875	5.13914
Salticidae	Euophrys frontalis (Walckenaer, 1802)	Predator	0	0	0	0	0	0	0	0	0	0	0	1	0	0	0	0	0	0	0	1	0.125	0.353553
Theridiidae	Euryopis dentigera Simon, 1880	Predator	0	0	0	0	0	0	0	0	0	0	0	1	0	0	0	0	0	0	0	1	0.125	0.353553
Hahniidae	Hahnia nava (Blackwall, 1841)	Predator	0	0	0	0	0	0	0	0	0	0	0	0	0	0	0	0	1	0	1	2	0.25	0.46291
Gnaphosidae	Haplodrassus signifer (C. L. Koch, 1839)	Predator	0	0	0	0	0	0	0	0	0	0	0	0	0	0	1	0	0	0	0	1	0.125	0.353553
Linyphiidae	Ipa terrenus (L. Koch, 1879)	Predator	0	0	0	0	1	0	0	0	1	0.125	0.353553	0	0	0	0	0	0	0	0	0	0	0
Lycosidae	Pardosa agrestis (Westring, 1861)	Predator	2	3	2	6	4	0	0	1	18	2.25	2.05287	0	1	14	2	0	13	23	9	62	7.75	8.44732
Lycosidae	Pardosa alacris (C. L. Koch, 1833)	Predator	0	0	0	0	0	0	0	0	0	0	0	0	0	0	0	0	0	1	0	1	0.125	0.353553
Linyphiidae	Pelecopsis parallela (Wider, 1834)	Predator	0	0	0	0	0	0	0	0	0	0	0	0	0	0	0	0	5	0	0	5	0.625	1.76777
Theridiidae	Robertus arundineti (O. P.-Cambridge, 1871)	Predator	0	0	0	0	0	0	0	0	0	0	0	0	0	0	1	0	0	0	0	1	0.125	0.353553
Salticidae	Sibianor aurocinctus (Ohlert, 1865)	Predator	0	0	0	0	0	0	0	0	0	0	0	0	0	0	0	0	1	0	0	1	0.125	0.353553
Theridiidae	Steatoda paykulliana (Walckenaer, 1805)	Predator	0	0	0	0	0	0	0	0	0	0	0	0	0	0	1	0	0	0	0	1	0.125	0.353553
Salticidae	Talavera aequipes (O. P.-Cambridge, 1871)	Predator	0	0	0	0	0	0	0	0	0	0	0	1	0	0	0	0	0	0	0	1	0.125	0.353553
Philodromidae	Thanatus arenarius L. Koch, 1872	Predator	0	0	0	0	0	0	0	0	0	0	0	0	0	1	0	0	0	0	0	1	0.125	0.353553
Linyphiidae	Trichoncoides piscator (Simon, 1884)	Predator	0	0	0	0	0	0	0	1	1	0.125	0.353553	1	0	0	0	0	5	0	1	7	0.875	1.72689
Linyphiidae	Trichoncus affinis Kulczy'nski, 1894	Predator	0	0	0	0	0	0	0	0	0	0	0	0	0	1	2	0	0	0	0	3	0.375	0.744024
Lycosidae	Trochosa robusta (Simon, 1876)	Predator	0	0	0	0	0	0	0	0	0	0	0	0	0	2	0	0	0	1	0	3	0.375	0.744024
Lycosidae	Xerolycosa miniata (C. L. Koch, 1834)	Predator	1	1	0	0	0	0	0	0	2	0.25	0.46291	0	0	0	3	0	2	0	0	5	0.625	1.18773
Thomisidae	Xysticus cristatus (Clerck, 1757)	Predator	0	0	0	0	0	0	0	0	0	0	0	0	0	1	0	0	0	0	0	1	0.125	0.353553
Thomisidae	Xysticus kochi Thorell, 1872	Predator	0	0	0	0	0	0	0	0	0	0	0	0	0	0	2	0	0	0	0	2	0.25	0.707107
Zodariidae	Zodarion rubidum Simon, 1914	Predator	0	0	0	0	0	0	0	1	1	0.125	0.353553	0	0	0	0	0	0	0	2	2	0.25	0.707107
	IZOPODA																					0
Cylisticidae	Cylisticus transsylvanicus Verhoeff, 1908	Saprophage	0	5	0	0	0	0	0	0	5	0.625	1.76777	0	0	0	0	0	0	0	0	0	0	0
Trachelipodidae	Trachelipus arcuatus (Budde-Lund, 1885)	Saprophage	0	0	4	0	0	0	0	0	4	0.5	1.41421	0	0	0	2	0	0	7	1	10	1.25	2.43487
Trachelipodidae	Trachelipus difficilis Radu, 1950	Saprophage	0	169	0	0	0	0	0	0	169	21.125	59.7505	0	0	0	9	0	1	2	0	12	1.5	3.11677
Armadillididae	Armadillidium vulgare Latreille, 1804	Saprophage	0	0	2	0	0	0	0	0	2	0.25	0.707107	17	0	0	1	0	0	0	0	18	2.25	5.97016
Armadillididae	Armadillidium versicolor Stein, 1859	Saprophage	0	6	0	1	0	0	0	0	7	0.875	2.10017	0	0	0	0	0	8	314	0	322	40.25	110.647
	DIPLOPODA
Polydesmidae	Polydesmus schaessburgensis Verhoeff, 1898	Saprophage	0	19	0	1	0	0	0	0	20	2.5	6.67618	0	2	0	4	0	11	0	4	21	2.625	3.81491
Julidae	Megaphyllum unilineatum (C. L. Koch, 1838)	Saprophage	0	9	0	2	0	0	0	1	12	1.5	3.11677	3	0	0	8	0	12	0	3	26	3.25	4.49603
Julidae	Xestoiulus laeticollis (Porat, 1889)	Saprophage	0	2	0	0	0	0	0	0	2	0.25	0.707107	0	0	0	1	0	1	1	8	11	1.375	2.72226
	ACARI
Opilioacaridae	Opilioacaridae	Predator	0	0	3	0	3	0	0	0	6	0.75	1.38873	0	0	0	0	0	0	0	0	0	0	0
Trombididae	Trombididae	Predator	0	3	0	0	3	0	0	1	7	0.875	1.3562	4	0	0	0	0	4	0	1	9	1.125	1.80772
Bdellidae	Bdellidae	Predator	0	0	1	0	0	0	0	0	1	0.125	0.353553	0	0	0	0	0	0	0	0	0	0	0
Calyptostomidae	Calyptostomidae	Predator	0	0	0	0	0	0	0	0	0	0	0	0	0	1	0	0	0	0	0	1	0.125	0.353553
Laelapidae	Hypoaspis aculeifer (G. Canestrini, 1884)	Predator	0	0	0	0	0	0	0	0	0	0	0	0	1	0	0	0	0	0	0	1	0.125	0.353553
Laelapidae	Hypoaspis astronomica (CL Koch, 1839)	Predator	3	0	0	0	0	0	0	0	3	0.375	1.06066	0	0	0	0	0	0	0	0	0	0	0
Laelapidae	Hypoaspis sp.	Predator	0	0	0	0	0	0	0	0	0	0	0	0	1	0	0	0	0	0	0	1	0.125	0.353553
Parasitidae	Parasitus consanguineus (Oudemans & Voigts, 1904)	Predator	0	0	0	0	2	0	0	0	2	0.25	0.707107	3	0	0	0	0	0	0	1	4	0.5	1.06904
Parasitidae	Pergamasus crassipes (Linnaeus, 1758)	Predator	1	0	0	2	0	0	0	0	3	0.375	0.744024	0	0	0	0	0	0	0	0	0	0	0
Veigaiidae	Veigaia nemorensis (C.L. Koch, 1839)	Predator	0	0	0	0	0	0	0	0	0	0	0	0	1	0	0	0	0	0	0	1	0.125	0.353553
Macrochelidae	Macrocheles recki (Bregetova & Koroleva, 1960)	Predator	0	0	0	0	0	0	0	0	0	0	0	0	1	0	0	0	0	0	0	1	0.125	0.353553
Achipteriidae	Achipteria coleoptrata (Linné, 1758)	Saprophage	5	0	0	0	0	0	0	0	5	0.625	1.76777	0	0	0	0	0	0	0	0	0	0	0
Achipteriidae	Achipteria sp.	Saprophage	0	0	0	0	0	0	0	0	0	0	0	0	0	0	0	0	0	0	1	1	0.125	0.353553
Ceratozetidae	Ceratozetes sp.	Saprophage	0	0	0	0	0	0	0	0	0	0	0	0	0	0	0	0	0	0	5	5	0.625	1.76777
Phenopelopidae	Eupelops sp.	Saprophage	1	0	0	0	0	0	0	0	1	0.125	0.353553	0	0	0	0	0	0	0	0	0	0	0
Galumnidae	Galumna sp.	Saprophage	0	0	0	0	0	0	0	0	0	0	0	0	1	0	0	0	0	0	0	1	0.125	0.353553
Liacaridae	Liacarus coracinus (C.L. Koch, 1841)	saprophage	0	0	0	0	0	0	0	0	0	0	0	0	0	1	0	0	0	0	0	1	0.125	0.353553
Scheloribatidae	Scheloribates laevigatus (C.L. Koch, 1835)	Saprophage	25	0	0	0	0	0	0	0	25	3.125	8.83883	3	10	5	0	6	2	0	2	28	3.5	3.38062
Tectocepheidae	Tectocepheus velatus velatus Berlese, 1913	Saprophage	1	0	0	0	0	0	0	0	1	0.125	0.353553	0	0	0	0	0	0	0	0	0	0	0
Oribatulidae	Zygoribatula sp.	Saprophage	1	0	0	0	0	0	0	0	1	0.125	0.353553	0	0	0	0	0	0	0	0	0	0	0
	Collembola
Hypogastruridae	Ceratophysella stercoraria Stach 1963	Saprophage	61	3	0	4	14	0	0	1	83	10.375	20.9826	20	0	0	0	2	262	256	0	540	67.5	118.402
Hypogastruridae	Hypogastrura vernalis (Carl, 1901)	Saprophage	0	0	0	0	12	0	1	0	13	1.625	4.20671	0	0	0	0	0	0	0	701	701	87.625	247.841
Neanuridae	Pseudachorutes parvulus (Börner, 1901)	Saprophage	0	1	0	0	1	0	0	0	2	0.25	0.46291	14	9	0	0	0	1	0	1	25	3.125	5.3569
Isotomidae	Isotoma anglicana Lubbock, 1862	Saprophage	0	1	0	0	3	0	0	0	4	0.5	1.06904	0	11	50	0	4	0	0	1	66	8.25	17.2937
Isotomidae	Folsomia sp.	Saprophage	0	0	0	0	4	0	0	0	4	0.5	1.41421	26	1	0	0	1	0	0	7	35	4.375	9.0544
Lepidocyrtidae	Lepidocyrtus sp. (juv)	Saprophage	0	0	0	0	0	0	0	0	0	0	0	0	0	0	0	8	0	0	0	8	1	2.82843
Lepidocyrtidae	Lepidocyrtus lanuginosus (Gmelin, 1788)	Saprophage	1	14	0	0	15	1	1	2	34	4.25	6.36396	0	28	0	0	0	0	1	0	29	3.625	9.8552
Lepidocyrtidae	Lepidocyrtus lignorum (Fabricius, 1775)	Saprophage	21	0	0	0	0	0	0	0	21	2.625	7.42462	0	20	19	0	38	0	0	0	77	9.625	14.4612
Lepidocyrtidae	Lepidocyrtus paradoxus Uzel, 1891	Saprophage	0	17	0	0	0	0	0	1	18	2.25	5.97016	3	40	383	272	161	2	9	2	872	109	147.959
Lepidocyrtidae	Cyphoderus albinus (Nicolet, 1842)	Saprophage	0	0	0	1	0	0	0	0	1	0.125	0.353553	0	0	0	0	1	1	0	0	2	0.25	0.46291
Orchesellidae	Orchesella multifasciata (Stscherbakow,1898)	Saprophage	0	111	0	0	24	0	0	0	135	16.875	38.9485	0	27	111	86	26	36	61	6	353	44.125	38.9118
Orchesellidae	Orchesella cincta (Linnaeus, 1758)	Saprophage	0	1	0	0	0	0	0	0	1	0.125	0.353553	0	0	0	0	0	32	0	0	32	4	11.3137
Lepidocyrtidae	Pseudosinella sp. (with 0 eyes)	Saprophage	0	0	0	0	0	0	0	0	0	0	0	0	0	0	0	0	4	0	0	4	0.5	1.41421
Lepidocyrtidae	Pseudosinella sp.	Saprophage	5	2	10	10	6	0	0	0	33	4.125	4.29077	0	0	12	0	2	0	1	9	24	3	4.75094
Lepidocyrtidae	Pseudosinella octopunctata (Görner, 1901)	Saprophage	0	0	0	0	0	0	0	0	0	0	0	0	3	0	0	0	0	0	0	3	0.375	1.06066
Entomobryidae	Entomobrya handschini Stach, 1922	Saprophage	77	2	302	98	94	7	2	107	689	86.125	98.3717	19	25	89	64	56	76	83	209	621	77.625	58.8944
Entomobryidae	Entomobrya multifasciata (Tullberg, 1871)	Saprophage	0	26	0	0	0	0	0	0	26	3.25	9.19239	0	0	0	0	0	0	0	0	0	0	0
Entomobryidae	Entomobrya marginata (Schött, 1893)	Saprophage	22	0	0	0	0	0	0	0	22	2.75	7.77817	0	0	0	0	0	0	0	0	0	0	0
Entomobryidae	Entomobrya sp.	Saprophage	0	0	1	1	0	0	0	0	2	0.25	0.46291	0	2	0	0	0	0	0	0	2	0.25	0.707107
Tomoceridae	Tomocerus vulgaris (Tullberg, 1871)	Saprophage	0	1	0	0	0	0	0	0	1	0.125	0.353553	0	0	5	0	0	0	0	0	5	0.625	1.76777
Bourletiellidae	Bourletiella hortensis (Fitch, 1863)	Saprophage	0	1	15	38	35	1	0	2	92	11.5	16.2217	16	0	3	0	16	27	18	8	88	11	9.78337
Sminthuridae	Allacma fusca (L., 1858)	Saprophage	1	4	0	3	2	0	0	0	10	1.25	1.58114	2	0	8	0	0	0	0	0	10	1.25	2.81577
Sminthuridae	Sminthurus viridis (L., 1858)	Saprophage	0	0	0	0	0	0	0	0	0	0	0	0	0	0	0	0	0	0	2	2	0.25	0.707107
Sminthuridae	Sminthurus (juv.) sp.	Saprophage	0	0	1	0	0	0	0	0	1	0.125	0.353553	0	0	0	0	0	0	1	0	1	0.125	0.353553
	ANTS
Formicidae	Formica cunicularia Latreille, 1798	Omnivores	9	2	2	2	0	0	0	7	22	2.75	3.41216	0	0	1	2	4	0	6	3	16	2	2.20389
Formicidae	Formica clara Forel, 1886	Omnivores	1	0	0	0	0	0	0	0	1	0.125	0.353553	0	0	4	0	0	0	0	0	4	0.5	1.41421
Formicidae	Formica pratensis Retzius, 1783	Omnivores	0	0	0	0	0	0	0	0	0	0	0	0	29	0	0	0	0	0	0	29	3.625	10.253
Formicidae	Formica rufibarbis Fabricius, 1793	Omnivores	0	0	0	0	0	0	0	0	0	0	0	0	0	0	3	0	0	0	0	3	0.375	1.06066
Formicidae	Lasius niger (Linnaeus, 1758)	Omnivores	45	0	0	62	0	0	0	89	196	24.5	35.8329	0	0	105	25	263	19	65	7	484	60.5	89.58
Formicidae	Lasius bombycina Seifert & Galkowski, 2016	Omnivores	0	0	1	0	0	0	0	0	1	0.125	0.353553	29	4	0	1	0	0	0	0	34	4.25	10.096
Formicidae	Myrmica sabuleti Meinert, 1861	Omnivores	0	2	0	0	0	0	0	0	2	0.25	0.707107	0	0	0	0	0	0	0	0	0	0	0
Formicidae	Myrmica slovaca Sadil, 1952	Omnivores	0	0	0	0	0	0	0	0	0	0	0	0	0	19	0	0	0	0	0	19	2.375	6.71751
Formicidae	Myrmica specioides Bondroit, 1918	Omnivores	0	0	0	0	1	0	0	0	1	0.125	0.353553	2	0	0	1	0	0	0	4	7	0.875	1.45774
Formicidae	Plagiolepis pygmaea (Latreille, 1798)	Omnivores	0	0	0	0	0	0	0	0	0	0	0	0	0	0	1	0	0	0	0	1	0.125	0.353553
Formicidae	Solenopsis fugax (Latreille, 1798)	Omnivores	1	0	0	0	1	1	0	0	3	0.375	0.517549	0	1	1	3	3	2	0	1	11	1.375	1.18773
Formicidae	Tapinoma madeirense Forel, 1895	Omnivores	0	0	0	0	0	0	0	0	0	0	0	1	0	0	0	0	0	0	0	1	0.125	0.353553
Formicidae	Tapinoma erraticum (Latrielle, 1798)	Omnivores	0	0	0	0	0	0	0	0	0	0	0	0	1	0	0	1	0	0	0	2	0.25	0.46291
Formicidae	Tetramorium cf. caespitum	Omnivores	88	21	119	1	11	6	0	4	250	31.25	45.8374	28	59	10	1263	12	104	4	178	1658	207.25	430.709
Formicidae	Tetramorium moravicum Kratochvil, 1941	Omnivores	0	0	0	0	8	0	0	0	8	1	2.82843	0	0	0	0	0	0	0	0	0	0	0
	Total number of specimens		403	445	468	246	305	39	62	269	2237	279.625	162.658	214	290	891	1783	613	637	865	1198	6491	811.375	507.261
	*the species with bold -new record for Romanian fauna

## Sheet: B2-Plants 
Effects of vineyard inter-row management on the diversity and abundance of plants and surface-dwelling invertebrates in Central Romania
Cristina Fiera1, Werner Ulrich2, Daniela Popescu3,4, Claudiu-Ioan Bunea4, Minodora Manu1, Ioana Nae5, Melania Stan6, Bálint Markó7, István Urák8, Andrei Giurginca5, Nicole Penke9, Silvia Winter9,10, Sophie Kratschmer9,11, Jacob Buchholz11, Pascal Querner11, Johann G. Zaller11*
Table B2. Species richness, functional diversity, species traits and relative abundances of plant communities from Romanian vineyards (HI and LO managed)
Variables	Abbreviations
	plot	Site 1	Site 2	Site 7	Site 8	Site 9	Site 10	Site 11	Site 12	Site 13	Site 14	Site 15	Site 16
	plotcode	VDRO1001	VDRO1009	VDRO1021	VDRO1037	VDRO1045	VDRO1049	VDRO1053	VDRO1057	VDRO1061	VDRO1168	VDRO1076	VDRO1080
	circle	R01	R02	R07	R08	R09	R10	R11	R12	R13	R14	R15	R16
vegetation cover on spring	VegCoverSpring	70.5	99.25	19.75	32.5	65.5	93.75	93.75	68.5	73	65	67.5	72
vegetation cover on summer	VegCoverSum	75.25	78.75	44.25	43	97.25	95	84.5	52.5	85	57.5	74.5	79.25
vegetation cover_mean	VegCoverMean	72.875	89	32	37.75	81.375	94.375	89.125	60.5	79	61.25	71	75.625
vegetation cover_percent	VegCovPerc	0.72875	0.89	0.32	0.3775	0.81375	0.94375	0.89125	0.605	0.79	0.6125	0.71	0.75625
management intensity (H-High, L-low)	manint	HI	LO	HI	HI	LO	LO	LO	LO	LO	LO	LO	HI
use of herbicides or tillage in vineyard inter-rows	herbtill	T	H	T	T	T	T	T	T	T	T	T	T
	manag_system	till	non-till	till	till	till	till	till	till	till	till	till	till
annual soil treatment intensity	soiltreat	2	0	5	3	0.5	0.5	0.5	0.5	0.5	0.5	0.5	6
shannon diversity	shannon	2.25524	1.96978	1.69031	2.22477	2.11083	1.84315	1.76823	2.22149	1.02164	1.98835	2.38587	1.90812
mean_number of species	mean_speciesno	22.75	17	10.25	13	16	17	12.25	17.5	11	14.5	19	13.75
number of species	nbsp	22	16.75	10	13	14.25	16.25	11.25	16.25	10	12.75	17	13.25
	Traits_plants
the number of functionally singular species	sing.sp	22	16.75	10	13	14.25	16.25	11.25	16.25	10	12.75	17	13.25
Functional indices (Fric)	FRic	0.188338	0.173342	0.0598331	0.0609782	0.162124	0.178768	0.14465	0.157861	0.147614	0.150317	0.157355	0.0684643
functional richness	qual.FRic	0.0665718	0.0665718	0.0665718	0.0665718	0.0665718	0.0665718	0.0665718	0.0665718	0.0665718	0.0665718	0.0665718	0.0665718
Functional evenness	FEve	0.761977	0.753004	0.63077	0.723158	0.732984	0.731727	0.705867	0.704008	0.659662	0.658502	0.740852	0.670499
Functional divergence	FDiv	0.891587	0.899299	0.703096	0.793418	0.835552	0.835362	0.755301	0.847471	0.959989	0.825702	0.864111	0.755317
functional dispersion (FDis)	FDis	0.25676	0.287128	0.162915	0.182454	0.28268	0.253656	0.246939	0.260574	0.141032	0.280355	0.288844	0.175644
Rao’s quadratic entropy	RaoQ	0.0761513	0.0885604	0.0326197	0.0376235	0.0849871	0.0753666	0.073052	0.0757776	0.0389431	0.0852168	0.0870156	0.0372608
leaf area [mm²]	leafarea_cwm	1033.22	1364.67	1057.23	577.079	1406.37	742.448	655.026	1205	1043.24	1321.48	733.156	1371.51
dry mass [g/g]	dm_cwm	58.4515	101.462	56.6664	54.8496	89.6466	35.2854	51.41	94.9837	69.3054	72.5087	46.614	67.4151
specific leaf area	sla_cwm	18.4445	13.9549	19.815	10.605	15.3119	20.3204	12.92	12.9273	15.0998	18.6043	16.3711	20.4756
dry mass per unit fresh mass	dmfm_cwm	0.202385	0.20039	0.159332	0.153999	0.203111	0.207082	0.217114	0.224205	0.182554	0.176541	0.18631	0.167995
leaf nitrogen content [mg/g]	leafN_cwm	26.6024	24.9074	26.4373	25.8522	27.0718	26.5085	28.2379	25.8382	23.0936	25.2828	19.965	26.1516
plant height [m]	height_cwm	38.7394	53.5428	38.2686	44.4027	41.8281	36.2856	41.6252	49.5496	25.9079	43.8872	43.8093	46.4285
seed mass [mg]	seedmass_cwm	2.02096	2.4265	1.06943	1.50078	1.35789	2.06217	2.92521	1.97764	1.83784	2.10501	16.9822	1.20967
							Mean relative abundance (per site)
Family	Species of plants	Site 1	Site 2	Site 7	Site 8	Site 9	Site 10	Site 11	Site 12	Site 13	Site 14	Site 15	Site 16
Amaranthaceae	Amaranthus powelii S.Wats.	0	0	0.05	1.1	0	0	0	0	0	0	0	0
Amaranthaceae	Amaranthus retroflexus L.	0.05	0	0	0.05	0	0	0	0	0	0.05	0	0.025
Amaranthaceae	Amaranthus sp.	0	0	0.025	0	0	0	0	0	0	0.025	0	0.125
Apiaceae	Daucus carota L.	0	0	0	0	0	0.125	0	0	0.075	0	0	0
Apiaceae	Falcaria vulgaris Bernh.	0.05	0	0	0	0	0	0	0	0	0	0	0
Apiaceae	Torilis arvensis (Huds.) Link	0.025	0.2	0	0	0.025	0	0	0	0.025	0	0	0.1
Asteraceae	Achillea millefolium L.	0	0.1	0	0	0.025	0	0	0	0	0	0	0
Asteraceae	Anthemis austriaca L.	0	0	0	0	0	0	0.05	0	0	0	0	0
Asteraceae	Artemisia vulgaris L.	0.025	0	0	0	0	0	0	0	0	0	0	0
Asteraceae	Carduus acanthoides L.	0	0.05	0	0	0	0	0	0	0	0	0	0
Asteraceae	Cirsium arvense L.	0.05	0	0	0.05	0.05	0	0	0	0.05	0.1	0	0.05
Asteraceae	Cirsium vulgare (Savi) Ten.	0	0.175	0	0	0	0.05	0	0	0	0	0	0
Asteraceae	Conyza canadensis L.	0.05	0.15	0	0.3	0.125	0.025	0	0.175	0.05	0	0.025	0.025
Asteraceae	Erigeron annuus (L.) Pers.	0	0	0	0.05	0	0.1	0.05	0.125	0	0.05	0.025	0
Asteraceae	Inula britannica L.	0	0.3	0	0	0	0	0	0	0	0	0	0
Asteraceae	Lactuca saligna L.	0	0.15	0	0	0.375	0.05	0	0.1	0	0	0	0
Asteraceae	Lactuca serriola L.	0.1	0.5	0.05	0.325	0.125	0	0.025	0.35	0	0.05	0.05	0.05
Asteraceae	Picris hieracioides L.	0	0.05	0	0	0	0	0	0	0	0	0	0
Asteraceae	Sonchus oleraceus L.	0.25	0.225	0.025	0	0.5	0.05	0	0.375	0	0.15	0	0
Asteraceae	Tragopogon dubius Scop.	0.025	0.05	0	0	0	0	0	0	0	0	0	0
Asteraceae	Tripleurospermum inodorum (L.) Sch.Bip.	0	0	0	0	0	0	0	0	0	0	0.3	0
Asteraceae	Cichorium intybus L.	0.325	0	0	0	0.1	0.05	0.1	0.025	0	0	0.15	0
Boraginaceae	Buglossoides arvensis (L.) I.M.Johnst.	0	0	0	0	0	0.05	0	0	0	0	0	0.025
Boraginaceae	Lappula squarrosa (Retz.) Dumort.	0	0.025	0	0	0	0	0	0	0	0	0	0
Boraginaceae	Myosotis arvensis (L.) Hill	0	0.025	0	0	0	0	0.15	0	0	0	0.2	0
Brassicaceae	Lepidium campestre (L.) W.T.Aiton	0	0	0	0	0	0.075	0	0	0	0	0	0
Brassicaceae	Rorippa sylvestris (L.) Besser	0	0	0	0	0	0	0	0	0	0	0.25	0
Brassicaceae	Thlaspi perfoliatum L.	0.6	0	0	0	0	0	0	0	0	0	0	0
Brassicaceae	Capsella bursa-pastoris (L.) Medik.	0.45	0.1	0.025	0.225	0.2	0.05	0.65	0.1	0.025	0.5	0.1	0.7
Brassicaceae	Cardaria draba (L.) Desv.	0.275	1.05	0	0	0	0	0	0	0	1.75	0	0.25
Caryophyllaceae	Arenaria serpyllifolia L.	0.1	0.1	0	0	0.05	0	0	0	0.025	0	0	0
Caryophyllaceae	Cerastium brachypetalum Pers.	0	0	0	0	0	0	0.025	0	0.025	0	0.35	0
Caryophyllaceae	Cerastium pumilum Curtis	0	0	0	0	0.5	0.025	0	0.1	0.05	0	0	0
Caryophyllaceae	Holosteum umbellatum L.	0	0	0	0.075	0	0	0	0	0	0	0.025	0
Caryophyllaceae	Stellaria media (L.) Vill.	0.025	0.3	1.3	0.5	0	0	0.05	0	0.05	0.7	0.05	2.5
Chenopodiaceae	Atriplex patula L.	0	0	0	0	0	0	0	0	0	0	0.1	0
Chenopodiaceae	Chenopodium album L.	0.125	0	0.175	0.35	0	0	0	0	0	0.05	0.05	0.075
Convolvulaceae	Convolvulus arvensis L.	0.25	0.025	0.075	0.225	0.6	0.5	1.25	0.5	0.2	0.3	0.2	0.05
Equisetaceae	Equisetum arvense L.	0	0	0	0	0	0	0	0.05	0	0	0	0
Euphorbiaceae	Euphorbia cyparissias L.	0	0.15	0	0	0	0.075	0	0	0	0	0	0
Euphorbiaceae	Euphorbia helioscopia L.	0	0.05	0	0	0	0	0	0	0	0	0	0
Fabaceae	Lathyrus nissolia L.	0	0	0	0	0	0	0	0	0.025	0	0	0
Fabaceae	Lathyrus sylvestris L.	0.025	0	0	0	0	0	0	0	0	0	0	0
Fabaceae	Lathyrus tuberosus L.	0.125	0	0	0	0	0	0	0.025	0	0	0	0
Fabaceae	Lotus corniculatus L.	0.125	0	0.025	0	0.025	0.05	0	0	0	0	0	0
Fabaceae	Medicago lupulina L.	0.1	0	0	0	0	0.025	0	0	0	0.1	0	0
Fabaceae	Trifolium repens L.	0	0	0	0	0.6	0.1	0	0.25	0.3	0.05	0.125	0
Fabaceae	Vicia angustifolia L.	0.1	0.025	0	0	0	0	0	0.025	0.05	0	0	0
Fabaceae	Vicia hirsuta (L.) Gray	0	0	0	0	0	0	0	0	0	0	0.025	0
Fagaceae	Quercus robur L.	0	0	0	0	0	0	0	0	0	0	0.05	0
Geraniaceae	Geranium dissectum L.	0	0	0	0	0	0	0	0.05	0	0	0.9	0
Geraniaceae	Geranium pusillum L.	0	0	0	0	0	0	0	0	0	0.25	0	0
Hyacinthaceae	Ornithogalum umbellatum L.	0	0	0	0	0.025	0	0	0	0	0.025	0	0.075
Lamiaceae	Ajuga genevensis L.	0	0	0	0	0	0.05	0	0	0	0	0	0
Lamiaceae	Ballota nigra L.	0	1.25	0	0	0	0	0	0	0	0	0	0
Lamiaceae	Glechoma hirsuta Waldst. Et Kit	0	0	0	0	0	0.85	0	0	0	0	0	0
Lamiaceae	Lamium amplexicaule L.	0.1	0.075	0	0.125	0	0.2	0	0	0	0	0.075	0.175
Lamiaceae	Lamium purpureum L.	0	0	0.025	0	0.025	0.025	0	0	0	0.05	0.875	0.85
Lamiaceae	Mentha longifolia (L.) Huds.	0.175	0	0	0	0	0	0	0.1	0	0	0	0
Lamiaceae	Origanum vulgare L.	0.05	0	0	0	0	0	0	0	0	0	0	0
Lamiaceae	Prunella vulgaris L.	0	0	0	0	0	0	0.025	0	0	0	0	0
Lamiaceae	Stachys annua L.	0	0	0.025	0	0	0	0	0	0	0	0	0
Lamiaceae	Teucrium chamaedrys L.	0	0	0	0	0	0	0	0.025	0	0	0	0
Malvaceae	Hibiscus trionum L.	0.05	0	0	0	0	0	0	0	0	0	0	0
Onagraceae	Epilobium tetragonum L.	0	0	0	0	0	0	0	0	0	0	0.05	0
Papaveraceae	Papaver dubium L.	0.25	0.075	0	0	0	0	0	0	0	0	0	0.2
Papaveraceae	Papaver sp.	0	0	0	0	0	0	0	0.025	0	0	0	0
Plantaginaceae	Plantago lanceolata L.	0.05	0	0	0	0.275	0.125	0.025	0.05	5.25	0.05	0.9	0
Plantaginaceae	Plantago major L.	0	0	0	0	0.05	0	0.05	0.025	0.05	0	0	0
Poaceae	Agrostis stolonifera L.	0	0	0	0	0	0	0.4	0	0	0	0	0
Poaceae	Bromus tectorum L.	1.5	2.95	0	0	0	0.05	0	0	0	2	0.1	0.75
Poaceae	Dactylis glomerata L.	0	0	0	0	0	0	0.05	0	0	0	0	0
Poaceae	Digitaria sanguinalis (L.) Scop.	0	0	0	0	0	0	0	0	0	0	0	0.45
Poaceae	Echinochloa crus-galli (L.) Beauv	0.075	0	0.85	0	1.5	0.25	0	0.05	0	1.65	0.025	3.5
Poaceae	Elymus repens (L.) Gould	0.55	2	0	0.05	0.4	0	0.65	1.1	0.025	0.55	0.1	0
Poaceae	Festuca arundinacea Schreb.	0	0	0	0	0	0	0	0	0	0	0.05	0
Poaceae	Festuca sp.	0	0	0	0	0	0.1	0	0	0	0	0	0
Poaceae	Hordeum murinum L.	0	0	0	0	0	0	0	0	0	0	0.25	0
Poaceae	Lolium perenne L.	0.025	0	0.1	0	0	3.5	3.75	0.225	0.225	0.15	0.5	0.1
Poaceae	Poa pratensis L.	0	0	0	0	0	0.05	0.75	0.05	0.025	0	0.25	0
Poaceae	Sclerochloa dura (L.) P.Beauv.	0	0	0	0	0	0	0	0	0	0	0.025	0
Poaceae	Cynodon dactylon L.	2.25	0.2	0.05	0	2.25	1.3	0	0	0	0.1	0	0
Poaceae	Setaria viridis (L.) P.Beauv.	1.1	0.1	0.075	0.85	0.1	0.65	0.05	2	0.075	0	0.075	0.05
Polygonaceae	Fallopia convolvulus (L.) Á.Löve	0.125	0	0.025	0	0	0	0	0	0	0	0	0
Polygonaceae	Polygonum aviculare L.	0.375	0	0.35	0	0.075	0.025	0.05	0.1	0	0.075	0.225	0.225
Polygonaceae	Polygonum persicaria (L.) Small	0	0	0.1	0	0	0	0	0	0	0	0	0
Portulacaceae	Portulaca oleracea L.	0	0	1.55	1	0	0	0	0	0	0	0	0.025
Primulaceae	Anagallis arvensis L.	0.15	0	0	0	0	0	0	0.075	0	0	0	0
Ranunculaceae	Ranunculus bulbosus L.	0	0	0	0	0.05	0	0	0.025	0	0	0.35	0
Rosaceae	Filipendula vulgaris Moench	0	0	0	0	0	0.125	0	0	0	0	0	0
Rosaceae	Potentilla sp.	0	0	0	0	0	0	0.025	0	0	0	0	0
Rosaceae	Rosa canina L.	0	0.05	0	0	0	0.025	0	0	0	0	0	0
Rubiaceae	Galium aparine L.	0	0.1	0	0	0	0	0	0	0	0	0	0
Rubiaceae	Galium verum L.	0	0	0	0	0.025	0.05	0	0	0	0	0	0
Scrophulariaceae	Kickxia spuria (L.) Dumort.	0.05	0	0	0	0	0	0	0	0	0	0	0
Scrophulariaceae	Verbascum phoeniceum L.	0	0	0	0	0	0.1	0	0	0	0	0	0
Scrophulariaceae	Veronica arvensis L.	0.05	0.15	0	0	0.4	0.7	0.15	0.175	0.05	0.025	0.225	0.05
Scrophulariaceae	Veronica hederifolia L.	0.075	0	0	1	0	0	0	0	0	0.025	0.075	0.025
Scrophulariaceae	Veronica persica Poir.	0	0	0.125	0	0	0	0	0.125	0	0	0.05	0.075
Scrophulariaceae	Veronica polita Fr.	0.1	0	0.025	0	0	0	0	0	0	0.025	0.05	0.05
Scrophulariaceae	Veronica sp.	0	0	0	0	0	0	0	0	0	0.05	0	0
Scrophulariaceae	Veronica triphyllos L.	0	0	0	0	0.025	0	0	0	0	0	0	0
Solanaceae	Solanum nigrum L.	0.05	0	0	0.05	0	0	0	0	0	0.025	0	0.05
Violaceae	Viola arvensis Murray	0.05	0	0	0	0	0.05	0.35	1.3	0.15	0	0.05	0
